# Supplementary material for: Wandering Accessory Spleen and Its Implications for Modern Clinical Practice
Source: J Clin Med. 2025 Jun 1;14(11):3901. doi: 10.3390/jcm14113901 (PMC12155822; doi:10.3390/jcm14113901)
Supplement: Supplementary file 1 [file jcm-14-03901-s001.zip]

Archive with 1 entries (1 files):
- jcm-3636518-supplementary.pdf
